# Supplementary material for: Atypical Mitotic Figures Are Prognostically Meaningful for Canine Cutaneous Mast Cell Tumors
Source: Vet Sci. 2023 Dec 20;11(1):5. doi: 10.3390/vetsci11010005 (PMC10821277; doi:10.3390/vetsci11010005)
Supplement: Supplementary file 1 [file vetsci-11-00005-s001.zip]

Archive with 1 entries (1 files):
- vetsci-2771361-supplementary.pdf
